# Supplementary material for: Association of multidrug-resistant bacteria and clinical outcomes in patients with infected diabetic foot in a Peruvian hospital: A retrospective cohort analysis
Source: PLoS One. 2024 Jun 4;19(6):e0299416. doi: 10.1371/journal.pone.0299416 (PMC11149844; doi:10.1371/journal.pone.0299416)
Supplement: S1 Dataset — (XLS) [file pone.0299416.s010.xls]

## Sheet: Dataset
ID	sex	Age	DM duration	previous hypertension	previous dyslipidemia	previous rethynopathy	previous mayor amputation	Previous minor amputation	previous stroke	previous coronary disease	Filtration glomerular rate by ckepi	previous ceftriaxone	previous ciprofloxacine	previous levofloxacine	previous clindamicine	Previous carbapenem	previous vancomicine	previous piperaziline/tazobactam	previous ceftazidime	ulcer evolution	number of diabetic foot infection	number of previos hospitalization by diabetic foot	Wagner classifcation	IDSA	ulcer area	Peripeheral arterial disease	Peripheral neuropathy	San Elian score	glucose	a1c	creatinine	albumin	white cells	neutrophils	abas	linfocytes	hemoglobine	number of bacteria	Staf aureus MDR	Staf other MDR	strepto mdr	enterococo mdr	enterobacteria mdr	pseudomona mdr	acinetobacter mdr	number of. MDR	MDR	kind of bact1	kind of bact2
1	1	65	2	0	0	0	0	0	0	0	159.36	0	0	0	0	0	0	0	0	2	2	1	4	3	0.5	0	1	15	165	8.3	0.22	3.3	9550	6163	0	1982	9.3	1					1			1	1	4a1
2	0	93	14	0	0	1	0	0	0	0	111.345	0	1	0	1	0	0	0	0	1	2	0	4	3	30	1	1	20	222	16.2	0.27	2.2	11600	9454	0	1369	10.1	2				1			1	2	1	3a	6a
3	1	55	22	0	1	0	0	0	0	0	132.363	0	0	0	0	0	0	0	0	0	0	0	4	3	6	0	1	16	155	7.7	0.41		13190	9761	395.7	660	9.6	1						1		1	1	5a
4	1	54	20	0	0	0	0	1	0	0	133.296	0	0	0	0	0	0	0	0	1	1	0	4	3	0.5	0	1	15	258	7.7	0.41		13190	9761	395.7	2110	9.6	1						1		1	1	5a
5	0	58	11	0	0	0	0	0	0	0	123.116	0	0	0	0	0	0	0	0	0	0	0	3	3	80	0	1	20	382	13	0.42		9600	7171	0	1718	10.1	1		0						0	0	1a
6	1	48	8		0	0	0	0	0	0	133.815	0	0	0	0	0	0	0	0	0	0	0	4	3	0.5	0	1	15	290	12.7	0.45	3.2	20210			2509	11.7	1					1			1	1	4c
7	0	41	11	0	0	1	0	1	0	0	134.642	0	0	0	0	0	0	0	0	0	0	0	2	3	6	0	1	14	250	13.7	0.46	3.1	12650	9197	0	2176	10.5	1		1						1	1	1
8	0	44	14	1	1	0	0	0	0	0	130.001	0	0	0	0	0	0	0	0	0	1	1	2	3	2	0	1	14	319	15.8	0.48	2.8	11430	9590	0	1154	8.1	1					1			1	1	4f1
9	1	38	10	0	0	0	0	1	0	0	138.616	0	0	0	0	0	0	0	0	0	0	0	4	3	18	0	1	18	360	10.8	0.49	2.9	13100	10480	0	1441	10.3	1							1	1	1	6a
10	0	50	20	1	1	0	0	1	0	0	123.793	0	0	0	0	0	0	0	0	1	0	0	4	3	0.5	1	1	20	166		0.49	2.5	9340	6996	0	1466	10.1	1				1				1	1	3
11	1	72	8	0	0	1	0	1	0	0	109.166	0	0	0	0	0	0	0	0	1	2	1	4	3	0.5	0	1	17	157	12.3	0.49		7380	4789	0	1659	9.9	1					1			1	1	4b3
12	1	36	13	0	1	1	0	0	0	0	140.577	0	1	0	1	0	0	0	0	2	1	0	3	3	12	0	1	17	180	8.2	0.49		7400	3937	0	2568	11.9	1					1			1	1	4b3
13	1	65	5	0	0	0	0	0	0	0	113.72	0	0	0	0	0	0	0	0	0	1	1	4	4	80	1	1	25	135	7.8	0.5		12280	9284	0	1584	9.3	1						1		1	1	5
14	0	78	10	1	1	0	0	0	0	0	101.016	0	0	0	0	0	0	0	0	0	0	0	4	3	15	1	1	19	85		0.5	4.4	4700	3102	0	1175	8.4	1					1			1	1	4h1
15	1	69	25	1	0	0	1	0	0	0	110.569	0	1	0	0	0	0	0	0	0	1	1	4	3	90	1	1	25	152		0.5	2.8	6800	4542	0	1544	9.8	1		1						1	1	1d
16	1	51	8	0	0	0	0	0	0	0	125.472	0	0	0	0	0	0	0	0	0	1	1	4	4	80	1	0	19	89		0.5		8890	5423	0	2311	10	1				1				1	1	3
17	1	46	7	0	0	0	0	0	0	0	129.958	0	0	0	0	0	0	0	0	0	0	0	3	2	3	0	0	14	343	17	0.5	2.8	15680	11290	1254	1254	11.8	1		0						0	0	1
18	1	43	1	0	1	1	0	1	0	0	131.649	0	0	0	0	0	0	0	0	0	0	0	4	3	50	0	1	20	343	10.6	0.51	3	12600	8316	0	3780	14.2	1					1			1	1	4c1
19	0	53	24	1	1	1	0	0	0	0	118.865	0	0	0	0	0	0	0	0	0	0	0	3	3	6	0	1	16	237	12.5	0.52		10970	6588	0	3623	10.8	1					1			1	1	4a1
20	1	48	20	0	1	0	0	1	0	0	125.112	0	0	0	0	0	0	0	0	0	0	0	3	3	15	0	1	19	200	11.2	0.53	3.1	8500	5160	0	1947	14.5	3					1	1	1	3	1	4e	6a
21	1	54	14	0	0	0	0	1	0	0	119.031	0	0	0	0	0	0	0	0	0	0	0	4	4	40	0	1	21	440	11.7	0.54	2.5	22000	19800	0	946	12.4	1					1			1	1	4b3
22	0	55	2	0	0	0	0	0	0	0	115.76	0	0	0	0	0	0	0	0	0	0	0	2	2	9	0	0	13		14	0.54		7360	3201	0	2281	12.1	1				1				1	1	3a
23	1	51	20	0	0	0	0	0	0	0	120.652	0	0	0	0	0	0	0	0	0	0	0	4	3	24	1	1	18	188	5.6	0.55		15100	10117	0	3171	8.2	2		1		1				2	1	3a	1a
24	0	57	20	1	1	1	0	0	0	0	112.133	0	0	0	0	0	0	0	0	0	0	0	3	3	15	0	1	18	156	9.8	0.57	4	6700	3625	0	2459	11.9	1				0				0	0	3
25	1	49	10	0	0	0	0	0	0	0	120.576	0	0	0	0	0	0	0	0	0	0	0	4	3	42	0	1	20	268		0.57	3.4	13530	9985	0	2544	12.8	1				1				1	1	4f1
26	1	63	10	0	0	0	0	1	0	0	108.504	0	0	0	0	0	0	0	0	0	0	0	1	2	2	0	1	14	238		0.58		16680	13611	333.6	1651	12.9	1					1			1	1	4b3
27	0	68	18	0	0	0	0	0	0	0	103.202	0	0	0	0	0	0	0	0	0	2	2	2	2	15	0	1	17	97	5.9	0.58	3	14520			1612	8	1						1		1	1	5a
28	1	51	3	0	0	0	0	0	0	0	117.221	0	0	0	0	0	0	0	0	1	1	0	3	3	12	0	1	20	122	5.7	0.59	3.5	26650	22120	0	2932	10.1	1						1		1	1	5a
29	0	60	10	0	0	0	0	0	0	0	108.556	0	0	0	0	0	0	0	0	0	0	0	3	3	24	0	1	16	176	11.4	0.59		7900	5775	0	1351	10	1		1						1	1	1a
30	1	51	9	0	0	1	0	0	0	0	116.414	1	1	0	1	0	0	0	0	1	3	3	3	3	6	0	1	17	141	15.3	0.6	3.6	5000	3430	0	1080	10.5	1		1						1	1	1a
31	1	37	17	0	0	0	0	0	0	0	128.444	0	0	0	0	0	0	0	0	1	1	0	2	3	12	0	1	17	168	5.1	0.6	2.5	19200	15936	960	960	8.5	1		0						0	0	1a
32	1	66	14	0	0	1	0	1	0	0	104.771	0	0	0	0	0	0	0	0	2	1	1	4	3	9	0	1	15	188	11.8	0.6	2.7	19150	16661	0	1341	11.6	1					1			1	1	4a1
33	1	58	17	1	1	0	0	1	0	0	110.078	1	1	0	1	0	0	0	0	1	3	0	4	3	24	1	1	19	311	10.3	0.61	2.2	11400	8436	0	2052	11.4	1		1						1	1	1a
34	1	59	20	0	1	1	0	0	0	0	109.307	0	0	0	0	0	0	0	0	0	0	0	4	4	0.5	1	1	19	532	15	0.61		11200	7745	0	2122	8.3	1		1						1	1	1a
35	0	59	7	1	0	0	0	0	0	0	108.129	0	0	0	0	0	0	0	0	0	0	0	1	2	0.5	0	1	12	273	11.1	0.61	4.6	6260	2454	0	2748	13.4	1		1						1	1	1
36	0	86	17	1	1	0	0	0	1	0	89.4479	1	0	0	0	0	0	0	0	0	0	0	2	3	0.5	1	1	17	82	6	0.61	3.2	10700	8624	0	1263	11.8	1		1						1	1	1a
37	1	39	8	0	0	0	1	1	0	0	125.795	0	0	0	0	0	0	0	0	0	0	0	3	3	1.5	0	1	15	324	8.9	0.61	4	10350	6024	0	3550	12.4	1			0					0	0	2
38	1	60	5	1	1	0	1	0	0	0	107.819	0	1	0	1	0	0	0	0	0	1	1	4	3	18	0	1	17	371	9.8	0.62	4.1	7600	4256	0	2660	13.1	1		1						1	1	1a
39	0	63	10	0	1	0	1	0	0	0	104.572	0	0	0	0	0	0	0	0	0	0	0	4	4	15	1	1	23	256	11.7	0.62	3	10500	7875	0	1575	10.9	1					1			1	1	4a1
40	1	66	17	0	0	1	0	0	0	0	103.369	0	0	0	0	0	0	0	0	0	0	0	4	3	9	1	1	16	230	10.7	0.62	2.9	11310	9500	0	1029	9.8	1				1				1	1	3
41	1	37	12	0	1	0	0	1	0	0	126.725	0	0	0	1	1	1	0	0	1	1	1	4	3	40	0	1	20	309	9.5	0.62	2.9	12800	9971	0	1702	10.4	3		1			1			2	1	4b1	1a
42	1	47	15		0	0	0	0	0	0	118.128	0	0	0	0	0	0	0	0	0	1	1	1	3	0.5	0	1	13	13	12.4	0.62		4500			1680	13	1					0			0	0	4a1
43	1	58	19	0	0	0	0	1	0	0	108.628	0	0	0	0	0	0	0	0	0	0	0	3	3	32	0	1	17	125	6.6	0.63	3.3	13400	10519	0	1608	10.8	1					1			1	1	4b3
44	1	39	12	0	1	1	0	0	0	0	123.337	0	0	0	0	0	0	0	0	0	0	0	3	3	12	0	1	17	166	10.9	0.64	3.9	8400	5678	0	1890	9.8	2					1			2	1	4c1	4f2
45	1	61	20	1	1	1	0	1	0	0	103.705	0	0	0	0	0	0	0	0	0	0	0	3	3	32	0	1	21	148	15.2	0.67		11300	8837	0	1706	11.5	1					1			1	1	4f1
46	1	75	30	0	0	1	0	0	0	0	93.9917	0	0	0	0	0	0	0	0	0	0	0	3	3	18	0	1	17	88	8.2	0.67	3.9	6200	3949	0	1389	11.2	1					0			0	0	4f
47	0	35	11	0	0	1	0	0	0	0	124.095	0	0	0	0	0	0	0	0	0	0	0	3	3	12	0	1	17	356	12.3	0.67		5660	3322	0	1670	11.4	1		1						1	1	1a
48	1	76	20	0	0	0	1	1	0	0	93.3338	0	1	0	1	0	0	0	0	0	1	1	4	3	50	0	1	23	119	9.9	0.67		10200	7517	0	1673	7.7	1					1			1	1	4a1
49	0	53	20	0	1	0	0	0	0	0	108.302	0	0	0	0	0	0	0	0	0	0	0	4	3	12	1	1	19	92	4.9	0.69	4.4	10890	7841	0	1960	9.7	1					1			1	1	4a1
50	0	70	27	0	1	0	0	1	0	0	96.1113	0	0	0	0	0	0	0	0	0	0	0	3	3	6	1	1	18	215	13.1	0.69		7500	3675	0	3008	11.4	1							0	0	0	6a
51	1	65	35	0	0	1	0	0	0	0	99.0327	0	0	0	0	0	0	0	0	0	0	0	2	2	5	0	0	12	328		0.7	3.7	13680	10534	0	2462	11.7	1		0						0	0	1a
52	1	57	24	0	1	0	1	1	1	1	104.757	0	0	0	0	0	0	0	0	2	2	0	3	4	48	1	1	24	198	9	0.7	2.4	18490	13738	0	2921	6.8	1		1						1	1	1b
53	1	54	10	0	1	1	0	0	0	0	106.988	0	0	0	0	0	0	0	0	0	0	0	4	3	12	0	1	15	187	7.9	0.7		8400	5090	0	2520	14.5	1					1			1	1	4c1
54	1	53	8	0	1	0	0	0	0	0	107.116	0	0	0	0	0	0	0	0	0	0	0	3	3	12	0	1	17	317	12.5	0.71		8100	4884	0	2122	13.4	1		1						1	1	1a
55	1	79	19	1	1	1	1	0	0	0	89.2352	0	0	0	0	0	0	0	0	2	0	0	4	4	12	0	1	18	178	6.7	0.71	2.7	16500	13233	0	1568	9.8	2		1			1			2	1	´4e1	1a
56	1	47	12	0	0	0	0	0	0	0	111.728	0	0	0	0	0	0	0	0	0	0	0	3	3	6	0	1	14	280		0.71		4800	2424	0	1886	10.1	1		1						1	1	1a
57	1	53	12	0	0	0	0	0	0	0	106.502	0	1	0	1	0	0	0	0	1	1	0	4	3	24	0	1	16	145	7.9	0.72							1		1						1	1	1a
58	0	62	32	1	1	1	0	0	0	0	90.0377	0	0	0	0	0	0	0	0	0	0	0	4	4	2	0	1	16	89	11	0.72		14260	11273	0	1284	9.4	1					1			1	1	4a1
59	1	67	10	0	0	1	0	0	0	0	96.527	0	0	0	0	0	0	0	0	0	0	0	3	3	0.5	0	1	14	156	11.1	0.72		10430	5528	0	3755	11.2	1					1			1	1	4b3
60	1	60	27	0	1	0	0	1	0	0	100.819	0	0	0	0	0	0	0	0	0	0	0	3	3	40	0	1	19	438	9	0.73	4.5	12400	10751	0	1054	11.6	2		1			1			2	1	1a	4g1
61	0	66	11	0	1	1	0	0	0	0	86.0952	0	0	0	0	0	0	0	0	0	0	0	2	2	8	0	1	14	140	13.1	0.73		8300	5935	0	1519	13.5	1				0				0	0	3a
62	1	69	5	0	0	0	0	0	0	0	94.6423	0	0	0	0	0	0	0	0	0	0	0	4	4	48	1	1	26	274	12.8	0.73	2.4	26640			533	10.8	1				1				1	1	3a
63	0	51	12	1	1	0	0	0	0	0	95.6622	0	0	0	0	0	0	0	0	0	0	0	3	3	4	1	1	20	144	7.1	0.73		4180	1981	0	1430	14.6	1		1						1	1	1b
64	1	78	20	0	0	0	0	0	0	0	88.3487	0	0	0	0	0	0	0	0	0	0	0	3	3	8	0	1	15	126	5.4	0.74		7200	5328	0	1231	9.2	1		1						1	1	1
65	1	62	9	0	0	0	1	0	0	0	98.858	0	0	0	0	0	0	0	0	0	1	1	4	3	12	1	1	20	86		0.74	2.7	7400	5062	0	1665	8.4	1					1			1	1	4c1
66	1	72	28	0	0	0	0	0	0	0	92.1519	0	0	0	0	0	0	0	0	1	2	0	3	2	18	1	1	19	229	11.5	0.74		7600			608	12.3	1						0		0	0	5a
67	1	69	11	1	1	0	0	0	0	0	93.0886	0	0	0	0	0	0	0	0	0	0	0	3	3	6	1	1	17	455	8.7	0.76		14090	12033	0	1141	14.9	1					1			1	1	4a1
68	1	57	10	1	0	1	0	1	0	0	100.733	0	1	0	1	1	1	0	0	1	2	1	4	3	50	0	1	22	225	10.4	0.77		6400	4582	0	480	9.33	2					1		1	2	1	4a1	6
69	1	88	11	1	0	0	0	0	0	0	80.5927	0	0	0	0	0	0	0	0	2	0	0	3	3	225	1	1	24	113		0.78		6290			1277	12.2	2					1			1	1	4h1	4a1
70	1	56	12	0	1	0	0	1	0	0	100.907	0	0	0	0	0	0	0	0	0	0	0	4	3	12	0	1	19	395	11	0.78	3.7	5210	1876	0	2345	9.8	1					1			1	1	4b3
71	1	47	8	0	0	0	0	0	0	0	107.492	0	0	0	0	0	0	0	0	0	0	0	4	4	0.5	1	1	20	110	11.2	0.78	3.5	13080	11628	0	732	13.7	1				1				1	1	3c
72	1	55	2	0	1	1	0	0	0	0	101.087	0	0	0	0	0	0	0	0	0	0	0	4	4	15	0	1	20	206	14	0.79	2.7	23500	19670	0	1598	9.4	3		1		1	1			3	1	1a	4a1
73	0	76	31	1	1	1	0	0	0	0	71.8444	0	0	0	0	0	0	0	0	0	0	0	4	4	2	0	1	18	136	9.1	0.8		9900	6801	0	2079	11.7	2					1		1	2	1	6a	4g1
74	1	47	13	0	1	0	0	0	0	0	105.838	0	0	0	0	0	0	0	0	0	0	0	3	2	0.5	1	1	16	233	10.4	0.81		6200	4036	0	1724	14.3	1		1						1	1	1c
75	1	59	15	0	0	0	0	0	0	0	97.2817	0	0	0	0	0	0	0	0	0	0	0	4	3	0.5	1	1	18	91	7.5	0.81	4.2	9380				11.8	1						0		0	0	5a
76	0	77	23	0	0	0	1	0	0	0	69.2432	0	0	0	0	0	0	0	0	0	0	0	4	4	50	1	1	24	94	10.6	0.82		11900	9841	0	1142	9.2	1					1			1	1	4a1
77	1	75	20	1	0	0	0	0	1	0	86.5026	0	0	0	0	0	0	0	0	1	1	0	4	3	12	1	1	18	120	8.1	0.82	2.7	14100	10857	0	2397	12.3	3		1			1			2	1	4f1	1a
78	1	59	7	1	0	1	0	1	0	0	96.3113	0	1	0	1	0	0	0	0	2	2	0	4	3	30	0	1	21	485	11.9	0.83	2.9	8400	7392	168	504	9.6	1					0			0	0	4b3
79	1	60	20	0	1	0	1	1	0	0	95.6371	0	0	0	0	0	0	0	0	1	1	1	3	3	18	0	1	19	74	7.4	0.83		16900	13317	0	1893	10.9	1					1			1	1	4b3
80	0	62		0	0	0	0	0	0	0	75.8183	0	0	0	0	0	0	0	0	0	0	0	2	2	4	0	1	14	236	10.5	0.83		6670	3887	1768		14.7	1		1						1	1	1a
81	1	54	12	1	1	0	0	0	0	0	98.7827	0	0	0	0	0	0	0	0	0	0	0	3	4	2	0	1	16	115	9.3	0.85	3.4	7100	56.12	0	3065	10	1					1			1	1	4f1
82	1	70	30	0	0	1	0	1	0	0	87.858	0	0	0	0	0	0	0	0	0	0	0	3	3	20	1	1	19	140	10.6	0.86		7200	3710	0	2233	9.8	1					1			1	1	4a1
83	1	51	15	0	0	1	0	0	0	0	100.403	1	0	1	0	0	0	0	0	1	1	0	2	3	3	0	1	16	277	13.7	0.86	4.5	9930	4925	0	3694	12.5	1		1						1	1	1a
84	1	63	20	0	0	0	0	0	0	0	91.8487	0	0	0	0	0	0	0	0	0	0	0	4	3	15	0	1	18	122	8.1	0.87		7800	4056	0	2456	8.4	1					1			1	1	4b3
85	0	64	9	1	1	0	0	0	0	0	70.6251	0	0	0	0	0	0	0	0	0	1	1	1	3	4	1	0	19	124		0.87	2.4	12000		0	1042	10.1	1					1			1	1	4f1
86	1	74	15	0	0	1	0	1	0	0	84.6203	0	0	0	0	0	0	0	0	0	0	0	4	4	18	0	1	19	511	16.7	0.88		13600	11832	408	680	11.2	1					0			0	0	4f1
87	1	46	4	1	1	0	0	0	0	0	103.014	0	0	0	0	0	0	0	0	1	2	0	1	3	2.25	0	1	14	121	8.5	0.88		10540			3126	9.3	1						1		1	1	5a
88	1	79	2	0	1	0	0	1	0	0	81.6998	0	0	0	0	0	1	0	0	0	0	0	4	3	50	0	1	17	86		0.88		6600	4957	0	1142	10.7	3		1			1	1		3	1	5a	4b3
89	1	77	2	0	0	0	0	0	0	0	82.8557	0	0	0	0	0	0	0	0	0	0	0	4	3	80	1	1	23	86		0.88		6600	4957	0	1142	10.7	1						1		1	1	5
90	1	52	12	1	0	0	0	0	0	0	98.3047	0	0	0	0	0	0	0	0	0	1	0	3	4	0.5	0	1	16	0	6.2	0.89		7600				10.9	1		1						1	1	1c
91	1	47		0	0	1	0	1	0	0	98.6946	0	0	0	0	0	0	0	0	0	0	0	4	2	4	1	1	17	113	12.3	0.92	3.1	22130	17261	663.9	1992	10.3	1					1			1	1	4a1
92	1	54	10	0	0	1	0	0	0	0	92.7389	0	0	0	0	0	0	0	0	0	0	0	3	3	24	1	1	19	190	15.8	0.93		6800	4828	0	1312	12	2				0				0	0	3a
93	1	73		0	0	0	0	1	0	0	80.1091	0	0	0	0	0	0	0	0	0	0	0	4	3	40	0	1	20	169	12.3	0.94		16600	12948	0	1992	12.2	1					1			1	1	4g1
94	1	44	15	1	0	0	0	0	0	0	94.5493	0	1	0	1	0	0	0	0	0	1	1	4	4	50	0	1	20	288	12	0.97	2.6	26500	24115	530	1590	10.8	2					1		1	2	1	´4e1	6a
95	1	47	14	0	0	0	0	1	0	0	92.5776	0	0	0	0	0	0	0	0	1	1	1	3	2	12	0	1	16	428	12.9	0.97		18770	15297	0	3529	10.9	1					1			1	1	´4e1
96	1	71	7	1	0	0	0	1	0	0	75.3867	0	0	0	0	0	0	0	0	0	0	0	3	3	15	0	1	17	124	8.6	1		10250	7100	0	2700	9.5	3		1			1			2	1	4a1	4d1
97	1	63	8	0	0	0	0		0	0	76.0515	0	1	0	1	1	1	0	0	1	2	1	3	3	18	0	1	19	197	10.7	1.04	3.4	10890	7661	0	2497	12.3	1		1						1	1	1a
98	1	60	12	1	0	1	0	0	0	0	77.6712	0	0	0	0	0	0	0	0	1	0	0	4	4	24	1	1	20	727	13	1.04	3.5	25400	21336	2540	508	13.7	1					1			1	1	4a1
99	1	45	3	1	0	1	0	1	0	0	85.3093	0	0	0	0	0	0	0	0	0	0	0	2	3	30	0	1	17	152	10.9	1.05	3.1	23900	19598	717	1912	13.2	2					1			1	1	4f2	4d1
100	1	71	10	0	0	0	0	1	0	0	70.2587	1	0	0	0	0	0	0	0	0	0	0	4	3	35	0	1	21	265	17.2	1.06	2.1	12740	7007	0	4332	8.2	1		1						1	1	1a
101	0	7	6	0	0	0	0	0	0	0	82.074	0	0	0	0	0	0	0	0	0	0	0	3	2	6	0	1	13	93	11	1.07		8490	4372	0	3388	10.7	1					1			1	1	4b1
102	1	68	8	0	1	0	0	1	0	0	70.1516	0	1	0	1	0	0	0	0	0	0	0	3	3	8	0	1	16	212	9.4	1.08	3.9	7100	4757	0	1278	10.9	2					0			0	0	4b3
103	1	76	30	1	1	1	0	0	0	0	64.8631	0	0	0	0	0	0	0	0	0	0	0	3	3	2	0	1	15	112	8.2	1.1		6940		0	2512	13.5	2					1			1	1	4g1	´4e2
104	1	78	9		0	0	0	0	0	0	63.2622	0	0	0	0	0	0	0	0	0	0	0	4	4	50	1	1	23	115	11	1.11		9570	7943	0	727	12.9	1		1						1	1	1a
105	1	61	10	1	1	1	0	1	0	0	70.5177	0	1	0	1	0	0	0	0	0	1	1	4	3	24	0	1	18	151	13.3	1.12	2.8	17290	12449	0	2594	8.8	1					1			1	1	4f1
106	0	83	20	0	0	0	0	0	0	0	44.1052	0	0	0	1	0	0	0	0	0	0	0	3	3	6	0	1	16	80	12.8	1.15	2.1	9700	7275	0	1853	8.6	2		1			1			2	1	1a	´4e1
107	1	63	10	0	0	0	0	1	0	0	67.3468	0	1	0	1	0	0	0	0	0	1	0	4	3	32	1	1	18	435	11.9	1.15	2.7	15100	11944	0	1631	12.1	1		1						1	1	1a
108	1	71	2	0	0	0	0	1	0	0	63.0036	0	0	0	0	0	0	0	0	0	0	0	3	3	24	0	1	21	141	10.2	1.16		10680	7321	0	1578	12	1					0			0	0	4f2
109	1	58	12	0	1	0	0	0	0	0	68.3153	0	0	0	0	0	0	0	0	0	0	0	3	3	42	0	1	18	94	6	1.17		10200	5233	0	3458	12	1					1			1	1	4b3
110	0	73	15	1	1	1	0	0	0	0	45.8644	0	0	0	0	0	0	0	0	0	0	0	4	3	12	1	1	20	61	7.2	1.18	3.8	8400	6720	0	1176	9.4	2		1			1			2	1	4h1	1a
111	1	52	0	0	1	1	0	1	0	0	69.8109	0	0	0	0	0	0	0	0	0	0	0	4	4	8	1	1	21	458	9.7	1.19	2.5	31500	29043	0	756	11.3	1					1			1	1	4d
112	1	55	8	0	0	0	0	0	0	0	68.3551	0	0	0	0	0	0	0	0	0	0	0	4	4	12	1	1	22	320	12.7	1.19	3.5	15200	11886	0	1566	13.6	1				1				1	1	3
113	1	72	17	1	0	1	0	0	0	0	54.5113	0	0	0	0	0	0	0	0	0	0	0	4	3	12	1	1	19	76		1.3	1.7	12800	10880	0	896	7	1				1				1	1	3a
114	1	48	0	1	1	1	0	0	0	0	58.4866	0	0	0	0	0	0	0	0	0	0	0	4	4	12	0	1	19	135	9	1.41		26240	21779	262	2624	10	2		1	0					1	1	2	1a
115	1	49	15	0	0	1	0	0	0	0	58.0772	0	0	0	0	0	0	0	0	0	0	0	4	4	12	1	1	22	181	6.1	1.41		21500	18060	2150	645	11.1	2					1			1	1	4c1	2
116	1	62	18	0	0	0	0	1	0	0	40.544	0	1	0	1	0	0	0	0	2	2	0	4	4	24	0	1	24	123		1.76	2.3	20700	17388	1035	621	7.2	1					1			1	1	´4e1
117	1	65	10	0	1	1	0	0	0	0	39.1599	0	0	0	0	0	0	0	0	0	0	0	4	3	6	1	1	19	253	12.5	1.78		15300	11322	0	2448	14.8	2		1			1			2	1	1a	4f1
118	1	30	4	0	1	1	0	0	0	0	48.4253	1	1	0	1	0	0	0	0	1	1	0	4	4	6	0	1	19	364	11	1.83	2.9	23601	19525	0	1629	7.7	1					0			0	0	4f
119	1	63	10	0	1	1	0	1	0	0	37.9045	0	1	0	1	1	0	0	0	0	0	0	3	4	72	0	1	21	178	7.5	1.85	3.1	12300	11562	0	492	8.9	1					1			1	1	4a1
120	1	54	0.1	0	1	0	0	1	0	0	39.3473	0	0	0	0	0	0	0	0	0	0	0	4	3	45	0	1	21	322		1.89	2.6	22180	19718	0	821	9.7	1		1						1	1	1c
121	1	65	25	0	0	0	0	0	0	0	35.7345	0	0	0	0	0	0	0	0	0	0	0	3	3	32	0	1	20	52	7.3	1.92		9900	7494	0	1643	7.7	1					1			1	1	4a1
122	1	52	12	1	1	1	0	1	0	0	38.664	0	1	1	1	1	1	0	0	1	1	0	4	4	60	0	1	22	198	10.9	1.94	3.1	9700	8148	97	873	9.6	1		1						1	1	1a
123	1	62	9	0	0	1	0	0	0	0	33.7164	0	0	0	0	0	0	0	0	0	0	0	4	3	16	1	1	19	143		2.05	2.2	21540	17340	0	2003	9.8	1		1						1	1	1a
124	1	61	12	0	0	0	0	1	0	0	33.3629	0	1	0	1	0	0	0	0	1	0	0	4	4	24	1	1	19	81	8.4	2.08	3	16800	14616	0	1008	8.4	1		1						1	1	1a
125	0	83	10	1	1	1	0	0	0	0	15.0404	0	0	0	0	0	0	0	0	1	0	0	2	3	6	1	1	18	81	5.2	2.8		18270	13885	0	2558	6.8	1					1			1	1	´4e1
126	1	68	30	1	0	0	1	1	0	0	21.6123	0	1	0	1	1	0	0	0	1	4	2	4	4	30	1	1	21	336	6.7	2.86	2.8	14100	11703	0	1551	8.6	3		1			1			2	1	´4e1	´4e2
127	1	55	6	0	0	0	0	0	0	0	15.8799	0	0	0	0	0	0	0	0	0	1	1	3	3	18	0	1	17	139		3.98	2.3	7200	4759	0	1296	6.7	1					1			1	1	4a1
128	1	68	11	1	0	0	1	1	0	0	14.2769	0	0	0	0	0	0	0	0	0	1	1	4	3	12	0	1	18	86	4	4.03		5000	2750	0	1600	8.2	2					1			1	1	4a1	4b3
129	0	48	8	0	0	0	0	1	0	0	5.9105	0	0	0	0	0	0	0	0	2	0	0	3	3	0.5	0	1	14	203		7.43		12000					1					1			1	1	4c1
130	1	52	20	0	0	1	0	1	0	0	6.26573	1	1	1	1	0	0	0	0	0	0	0	3	3	24	0	1	20	79	4.8	8.74	2.9	5100	3009	0	1260	11.1	1		1						1	1	1a
131	1	77	7	0	0	0	0	0	0	0		0	0	0	0	0	0	0	0	2	2	0	3	3	30	0	0	15										1		1						1	1	1a
132	1	63	24	0	0	0	0	0	0	0		0	0	0	0	0	0	0	0	2	0	0	4	3	4	0	1	15	172	6.7		4	14330	11278	0	1576	10.9	1				1				1	1	3
133	1	81	15	0	0	0	0	0	0	0		0	0	0	0	0	0	0	0	0	0	0	3	3	32	0	1	18										1					1			1	1	4a1
134	0	67	4	0	0	0	0	0	0	0		0	0	0	0	0	0	0	0	0	0	0	3	3	2	0	1	14	99									2		1			1			2	1	4f	1a
135	0	79	3	1	1	0	0	0	0	0		0	0	0	0	0	0	0	0	1	1	0	2	2	3	1	1	17										1				1				1	1	3
136	1	57	20	0	1	1	0	1	0	0		0	1	0	1	0	0	0	0	1	2	1	3	3	30	1	1	19	90	12.6		3.7	12400	9796	0	1860	13	1		0						0	0	1a
137	1	70	20	0	0	0	0	0	0	0		0	0	0	0	0	0	0	0	0	0	0	4	3	150	1	1	20					25970	23310	0	1020	10.8	1					1			1	1	4b3
138	0	53	16	0	0	0	0	0	0	0		0	0	0	0	0	0	0	0	0	0	0	2	2	6	0	1	13										1			0					0	0	2
139	0	48	5	0	0	0	0	0	0	0		0	0	0	0	0	0	0	0	0	0	0	2	2	18	0	1	16										1				1				1	1	3a
140	0	68	20	1	1	1	0	0	0	0		0	0	0	0	0	0	0	0	0	0	0	3	3	2	0	1	15	237									1		1						1	1	1a
141	1	60	14	0	0	0	0	1	0	0		0	0	0	0	0	0	0	0	0	0	0	3	3	4	0	1	16										2		1						1	1	1a	4f1
142	1	45			0	0	0	0	0	0		0	0	0	0	0	0	0	0	0	0	0	3	3	18	1	1	21										1					1			1	1	4f
143	1	52		1	1	0	0	0	0	0		0	0	0	0	0	0	0	0	0	0	0	3	3	2	0	1	15										2		1		1				2	1	3a	1d
144	0	59	8	1	1	1	0	0	0	0	111.875	1	0	0	0	0	0	0	0	0	1	0	2	3	4	0	1	14	168	8	0.55		5300	3260	0	1569	12.8	1		1						1	1	1b
145	1	48	26	0	0	0	1	0	0	0	109.074	1	1	0	1	1	1	0	0	1	3	1	4	3	30	1	1	20	98	10.4	0.74	2.7	24000	20400	0	1680	8.7	2		1			1			1	1	1a	4a1
146	1	54	20	1	1	1	0	1	0	0	7.92953	1	1	0	1	0	0	0	0	1	2	1	4	2	12	1	1	21	93	4.8	7.11	2.4	5700	3876	0	1243	8.9	1					1			1	1	4a1
147	1	64	15	0	1	1	0	1	0	0	118.514	1	1	0	1	0	0	0	0	1	3	1	4	4	48	1	1	25	57	5.7	0.46	2.9	22600	20069	0	1040	10.2	1					1			1	1	4a1
148	1	48	15	0	1	0	0	0	0	0	152.008	0	0	0	0	0	0	0	0	0	0	0	4	4	28	0	1	22	363	13.4	0.33	3.3	15850	11088	0	1386	6.8	1					0			1	0	4b1
149	0	84	30	1	1	1	0	0	0	0	37.4147	1	1	0	1	0	0	0	0	1	0	0	4	4	6	1	1	23	502	14.6	1.31	3.9	17900	16647	0	716	13.7	1				0				0	0	3
150	1	51	0	1	1	0	0	0	0	0	128.704	0	0	0	0	0	0	0	0	0	0	0	4	4	30	0	1	21	255	12	0.47	2.5	20200	16968	0	2020	11.8	1					0			0	0	4b1
151	1	47	10	0	1	1	0	0	0	0	85.0981	0	0	0	0	0	0	0	0	0	0	0	4	2	32	0	1	20	345	13.4	1.04	3.8	11400	10032	0	912	13.5	1		1						1	1	1b
152	0	69	32	1	1	1	0	0	0	0	96.7888	0	0	0	0	0	0	0	0	0	0	0	4	4	64	1	1	29	271	13	0.69		12900	8940	0	2890	10.9	1					1			1	1	4c2
153	1	64	15	1	1	1	0	0	1	0	128.196	0	0	0	0	0	0	0	0	0	0	0	4	4	60	1	1	27	141	4.2	0.38	2.5	31800	28620	954	2226	8.3	2	0				0			0	0	1a	4b3
154	1	57	15	0	1	1	0	0	0	0	83.1774	0	0	0	0	0	0	0	0	0	0	0	4	4	24	0	1	21	261	10.6	1		20260	17221	405	1621	11.4	1					0			0	0	4a1
155	0	79	20	1	1	1	0	0	0	0	6.69141	1	1	0	0	0	0	0	0	0	0	0	4	2	6	1	1	20	276	6.7	5.6	3	19500	16731	585	585	8	1					1			1	1	4a1
156	0	71	32	1	1	1	0	1	0	0	95.898	1	1	1	1	1	1	0	0	1	3	2	4	4	9	1	1	22	129	11	0.68	2.8	14400	10866	0	2491	9.8	1	1							1	1	1a
157	1	50	8	0	1	0	0	0	0	0	123.367	0	0	0	0	0	0	0	0	0	0	0	4	2	2	1	1	16	151	15.2	0.53	3.5	7380	5314	0	1697	11.3	1		0						0	0	1b
158	1	67	30	1	1	1	0	0	0	0	94.4057	0	0	0	0	0	0	0	0	0	0	0	4	4	6	1	1	19	122		0.76	2.6	12300	10578	0	861	11.2	1	1							1	1	1a
159	1	58	19	1	1	1	0	1	0	0	101.116	1	1	1	1	1	1	0	1	1	5	2	4	2	72	1	1	21	147	9.5	0.75	2.3	6170	4072	0	1728	8.6	1					1			1	1	4a1
160	1	56	10	1	1	1	0	0	0	0	15.035	0	1	0	1	1	0	0	0	1	0	0	4	4	56	0	1	25	144	10.5	4.14	1.4	34400	29309	0	1204	9.7	1					0			0	0	4b1
161	0	82	10	1	1	0	0	1	1	0	116.191	1	1	1	0	0	0	0	0	0	0	0	4	3	18	1	1	21	103	5.9	0.3		9500	6118	0	2394	10.4	1					1				1	4a1
162	1	69	10	0	0	0	1	1	0	0	73.7694	0	1	0	1	0	0	0	0	0	0	0	4	4	20	1	1	21	153	11.7	1.03	2.8	11200	7493	0	1635	12.5	1					0			0	0	4b1
163	1	78	16	0	1	0	0	1	0	0	62.5799	0	1	0	1	1	1	0	0	0	0	0	3	4	28	1	1	20	272	13.3	1.12	3.3	14600	9534	0	1664	9.9	1					1			1	1	4c1
164	1	55	0	0	0	0	0	0	0	0	85.3855	0	0	0	1	0	0	0	0	0	0	0	3	4	18	0	1	18	302	14.3	0.99	2.6	23000	20700	460	1150	12.3	1		1						1	1	1a
165	1	68	20	1	1	1	0	0	1	0	67.8659	0	1	1	1	1	0	0	0	1	1	0	4	4	20	1	1	19	102	6.7	1.11	3.4	13100	9511	0	2476	13.6	1							1	1	1	6a
166	0	70	10	1	1	1	0	0	0	0	52.724	0	1	0	1	0	0	0	0	0	0	0	4	4	35	1	1	19	224	6.9	1.07	3.1	17000	14960	340	680	10	2					1			1	1	4b1	4c1
167	1	57	4	0	0	1	0	1	0	0	91.9996	0	1	0	1	0	0	0	0	0	1	1	3	4	24	0	1	19	356		0.92	3.4	20820	18530	0	1249	11.5	2					0			0	0	4a1	4b3
168	0	72	30	1	0	0	0	0	0	1	62.404	0	1	0	1	0	0	0	0	0	0	0	4	3	20	1	1	21	207	4.7	0.92	2.1	11100	9990	0	444	8.5	1							1	1	1	6a
169	1	92	6	1	1	0	0	0	1	1	79.2007	1	1	0	1	0	0	0	0	0	0	0	3	3	24	1	1	19	131		0.76	2.9	20300	16646	0	2233	11.7	1					1			1	1	4d
170	1	44	7	1	0	1	0	1	0	0	92.2449	0	1	0	1	0	0	0	0	1	1	0	3	3	24	0	1	19	256	11	0.99	3.3	14700	12510	0	911	12.8	1					0				0	4a1
171	1	47	23	0	0	0	0	0	0	0	80.4015	0	1	0	1	1	0	0	0	1	0	0	4	3	18	1	1	20	128	11.5	1.09	2.5	14110	10611	0	2018	9.8	1		0							0	1b
172	0	70	15	0	0	1	0	0	0	0	53.9406	1	1	0	1	0	0	0	0	2	1	1	3	3	15	0	1	19	156	6	1.05	3.4	11700	8740	0	1720	7.9	1					1				1	4c1
173	0	87	7	1	1	0	0	0	1	0	87.4298	1	0	0	0	0	0	0	0	0	0	0	4	3	40	1	1	25	115	5.8	0.64	2.2	17300	13477	0	1782	8.8	2	1					1			1	5a	1a
174	1	53	12	0	0	0	0	1	0	0	57.9555	1	1	0	1	1	1	0	0	2	1	1	4	3	50	1	1	23	446	11.1	1.38	2.2	14700	12392	0	632	6.6	2					1				1	4a1	4b1
175	1	60	20	0	0	0	0	1	0	0	105.745	0	1	0	1	0	0	0	0	1	1	0	3	3	15	0	1	18	125	6.6	0.65	3.3	13400	10519	0	1608	10.8	1					1				1	4b3
176	0	67	12	0	0	1	0	0	0	0	115.574	0	1	0	0	0	0	0	0	0	0	0	3	2	12	0	1	15	382	13	0.42		9600	7171	0	1718	10.1	1	0								0	1a
177	1	49	6	0	0	1	0	1	0	0	106.556	1	1	0	1	0	0	0	0	1	1	0	4	3	40	0	1	17	442	12	0.77	3.4	21400	15622	642	3638	12.7	1					1				1	4h2
178	1	54	13	1	0	1	0	0	0	0	96.4892	1	1	0	1	0	1	0	0	0	0	0	3	3	30	0	1	17	169	12.8	0.9	3.2	11800	9558	0	1652	12.2	1			0						0	2
179	1	53	0	1	0	1	0	0	0	0	69.3222	0	1	0	1	0	0	0	0	0	0	0	4	3	24	0	1	16	458	9.7	1.19	2.5	31500	29043	0	756	11.3	1					1				1	4d
180	0	64	15	1	0	1	0	1	0	0	87.3133	0	1	0	1	1	0	0	0	0	0	0	3	3	20	1	1	20	92	8	0.73	3	16900	13520	0	2366	10.3	1					1				1	4f1
181	1	45	17	0	0	0	0	0	0	0	109.593	0	1	0	1	0	0	0	0	0	0	0	2	3	12	0	1	15	380	13.8	0.77	3.1	14100	11844	0	1692	12	1	0								0	1a
182	1	79	25	0	0	0	0	0	0	0	40.9933	0	1	1	0	0	0	0	0	0	0	0	4	3	12	1	1	20	157	7	1.58	2.7	11900	8925	0	2737	11.2	1					1				1	4b3
183	1	40	10	0	0	0	0	0	0	0	115.379	0	1	0	1	0	0	0	0	0	0	0	3	2	18	0	1	14	200		0.74		10700	8282	0	1498	13.9	1					0				0	4b3
184	1	52	12	0	0	1	0	1	0	0	30.9832	1	1	1	1	0	0	0	0	0	1	0	3	3	60	0	1	21	130	5.9	2.33	2	31500	27563	0	1607	6.5	1					1				1	4a1
185	0	64	30	1	0	0	0	1	0	0	81.8598	1	1	0	1	0	0	0	0	0	1	1	3	3	15	0	1	18	178	7.3	0.77	2.3	11700	9594	0	2106	9.5	2	1				1				1	4f1	1a
186	1	57	15	0	0	0	0	1	0	0	84.1943	1	1	1	1	0	0	0	0	2	1	1	3	3	24	0	1	18	196	7.9	0.99	3.8	11900	8949	0	1642	13.1	1					1				1	4b3
187	1	31	5	0	0	0	0	1	0	0	88.9777	1	1	1	1	1	1	0	0	1	1	1	3	3	20	0	1	19	546	13.6	1.1	2.9	9200	5796	184	2116	6.7	1					0				0	4a1
188	1	69	5	0	0	0	0	0	0	0	37.3132	0	1	0	1	0	0	0	0	0	0	0	2	4	15	0	1	23	87	10.8	1.81	3.2	20700	18816	0	476	10.5	1	0								0	1a
189	1	43	15	1	0	0	0	0	0	0	95.2158	0	0	0	0	0	0	0	0	0	0	0	3	4	18	0	1	19	288	12	0.97	2.6	26500	24115	530	1590	10.8	1					1				1	4 e1
190	0	81	50	0	0	0	0	0	0	0	91.6673	0	0	0	0	0	0	0	0	0	0	0	3	3	48	1	1	20	122	7.9	0.63	4.6	6500	3517	0	2386	10.8	1					1				1	4b3
191	0	60	11	1	0	0	0	1	0	0	116.181	1	1	1	1	1	0	0	0	1	0	0	3	3	30	0	1	17	537	11.2	0.48	2.5	9700	8536	0	1164	11.9	2		1			1				1	1a	4b
192	0	55	20	1	0	0	0	0	0	0	27.6682	1	1	0	1	0	0	0	0	0	0	0	4	3	12	1	1	20	72	5.8	1.99	2.2	14600	12790	0	818	6.8	1					1				1	4a1
[truncated: 11 more columns]

## Sheet: Codes
sex	1:male. 0 :female
Age	years
DM duration	years
previous hypertension	0:not 1:yes
previous dyslipidemia	0:not 1:yes
previous rethynopathy	0:not 1:yes
previous mayor amputation	0:not 1:yes
Previous minor amputation	0:not 1:yes
previous stroke	0:not 1:yes
previous coronary disease	0:not 1:yes
Filtration glomerular rate by ckepi	ml/min
previous ceftriaxone	0:not 1:yes
previous ciprofloxacine	0:not 1:yes
previous levofloxacine	0:not 1:yes
previous clindamicine	0:not 1:yes
Previous carbapenem	0:not 1:yes
previous vancomicine	0:not 1:yes
previous piperaziline/tazobactam	0:not 1:yes
previous ceftazidime	0:not 1:yes
ulcer evolution	0: new. 1: recurrence
number of diabetic foot infection
number of previos hospitalization by diabetic foot
Wagner classifcation	According classification. 1,2,3,4,5
IDSA	According classification. 1,2,3,4
ulcer area	cm2
Peripeheral arterial disease	0:not 1:yes
Peripheral neuropathy	0:not 1:yes
San Elian score	According classification. 1,.., 30
glucose	mg/dl
a1c	%
creatinine	mg/dL
albumin	g/dL
white cells	cell/uL
neutrophils	cell/uL
abas	cell/uL
linfocytes	cell/uL
hemoglobine	g/dL
number of bacteria	0:not 1:yes
Staf aureus MDR	0:not 1:yes
Staf other MDR	0:not 1:yes
strepto mdr	0:not 1:yes
enterococo mdr	0:not 1:yes
enterobacteria mdr	0:not 1:yes
pseudomona mdr	0:not 1:yes
acinetobacter mdr	0:not 1:yes
number of. MDR
MDR	0:not 1:yes
kind of bact1	According classification. Supplementary table 8
kind of bact2	According classification. Supplementary table 8
kind of bact3	According classification. Supplementary table 8
death	0:not 1:yes
mayor amputation	0:not 1:yes
supracondylar amputation	0:not 1:yes
infracondylar amputation	0:not 1:yes
hospitalization by any cause	0:not 1:yes
hospitalization not amputation	0:not 1:yes
minor amputation	0:not 1:yes
composite primary outcome	0:not 1:yes
Hospitalization days	days
Prolonged hospitalization	0:not 1:yes
